# Supplementary material for: Flexibility of Oxidized and Reduced States of the Chloroplast Regulatory Protein CP12 in Isolation and in Cell Extracts
Source: Biomolecules. 2021 May 8;11(5):701. doi: 10.3390/biom11050701 (PMC8151241; doi:10.3390/biom11050701)
Supplement: Supplementary file 1 [file biomolecules-11-00701-s001.zip]

Archive with 1 entries (1 files):
- biomolecules-1186899-supplementary.pdf
